# Supplementary material for: Assessment and Management of Mercury Leaching from a Riverbank
Source: Toxics. 2023 Feb 15;11(2):179. doi: 10.3390/toxics11020179 (PMC9962584; doi:10.3390/toxics11020179)
Supplement: Supplementary file 1 [file toxics-11-00179-s001.zip]

Archive with 1 entries (1 files):
- toxics-2193303-supplementary.pdf
